# Supplementary material for: Assessing the Impact of Drought Stress on Hemp (Cannabis sativa L.) Fibers
Source: Materials (Basel). 2024 Aug 24;17(17):4198. doi: 10.3390/ma17174198 (PMC11396084; doi:10.3390/ma17174198)
Supplement: Supplementary file 1 [file materials-17-04198-s001.zip]

Archive with 5 entries (5 files):
- descriptions.pdf
- supplementary file 1.png
- supplementary file 2.jpg
- supplementary file 3.jpg
- supplementary file 4.jpg
